# Supplementary material for: Whole-Genome Mapping Reveals Novel QTL Clusters Associated with Main Agronomic Traits of Cabbage (Brassica oleracea var. capitata L.)
Source: Front Plant Sci. 2016 Jul 6;7:989. doi: 10.3389/fpls.2016.00989 (PMC4933720; doi:10.3389/fpls.2016.00989)
Supplement: Supplementary Table 1 — Candidate gene analysis for the eight major QTL clustering regions. [file Table1.XLS]

## Sheet: Eight regions
Region code	Marker interval	Chr.	QTLs	CR	Physical distance	Number of genes	Position	Gene annotations
R1	Indel461-258	1	Ph 1.2, Htd 1.2, Ll 1.2, Lw 1.2	13.9-24	1.94	98	15910191-17850058	ATP binding, catalytic activity, protein metabolism, apoptosis, ubiquitin-protein ligase, transmethylase, hydrolase, carbohydrate metabolism, etc.
R2	Indel481-scaffold18376	1	Hw 1.1, Htd 1.1, Hvd 1.1, Pl 1.1, Pd 1.1	8-11.2	3.16	298	21380421-24540688	Protein metabolism, apoptosis, ATP binding, kinase, DNA methylation, carbohydrate metabolism, transmembrane transport, etc.
R3	Indel64-scaffold35481	3	Hs 3.1, Pw 3.1, Pl 3.1, Lw 3.1, Ll 3.1, Pd 3.2	7-21.2	2.22	250	16518329-18734806	Transcription factor, proteolysis, ATP binding, tRNA methylation, kinase, ribosome composition, lipid metabolism, carbohydrate metabolism, DNA methylation, redox reaction, etc.
R4	scaffold39782-Indel84	3	Hw3.1, Cl/Hvd 3.1, Cl 3.1, Htd3.2, Hvd 3.1, Hm3.1, Hcb*3.1, Lw 3.3, Ll 3.2, Ph 3.1,	12.9-55.7	1.78	173	46066158-47848803	Signal transduction, redox reaction, ribonucleotide reductase, kinase, protein phosphorylation, transcription factor, hydrolase, SNAP receptor protein, phosphotransferase, transmembrane transport, ubiquitination, etc.
R5	Indel319-320	6	HcL 6.2	20.9	0.67	71	31651310-32318755	Ion binding protein, protein phosphatase, lyase, phosphate transport, membrane components, chloroplast components, carbohydrate metabolism, ATP binding, protein phosphorylation, transmembrane transport, etc.
R6	Indel612-235	8	LcL 8.1	26.1	1.16	171	38551227-39667708	ATP synthesis, NADH binding, chloroplast components, transcription factor, redox reaction, lyase, ion transport, transmembrane transport, etc.
R7	Indel362-363	9	Cw/Htd 9.2,Hw 9.1	11.4-26.6	2.62	271	32318260-34942260	Redox reaction, tRNA methylation, glycolysis, carbohydrate metabolism, transmembrane transport, intracellular transport protein, Ub-mediated degradation, protein phosphorylation, cellulose biosynthesis, fatty acid synthesis, etc.

## Sheet: Candidate genes analysis
Gene alignment result for R1		Gene alignment result for R2		Gene alignment result for R3		Gene alignment result for R4		Gene alignment result for R5		Gene alignment result for R6		Gene alignment result for R7
AT3G49500.1 | Symbols: RDR6, SGS2, SDE1 | RNA-dependent RNA poly... 3087 0.0		AT1G60140.1 | Symbols: ATTPS10, TPS10 | trehalose phosphate synt... 2117 0.0		AT3G15120.1 | Symbols: | P-loop containing nucleoside triphosph... 2246 0.0		AT4G39110.1 | Symbols: | Malectin/receptor-like protein kinase ... 2541 0.0		AT1G76430.1 | Symbols: PHT1;9 | phosphate transporter 1;9 | chr1... 686 0.0		AT1G11600.1 | Symbols: CYP77B1 | cytochrome P450, family 77, sub... 1838 0.0		AT5G16860.1 | Symbols: | Tetratricopeptide repeat (TPR)-like su... 2464 0.0
AT3G49142.1 | Symbols: | Tetratricopeptide repeat (TPR)-like su... 2133 0.0		AT1G48710.1 | Symbols: | transposable element gene | chr1:18013... 1459 0.0		AT4G02660.1 | Symbols: | Beige/BEACH domain ;WD domain, G-beta ... 2099 0.0		AT4G37650.1 | Symbols: SHR, SGR7 | GRAS family transcription fac... 1279 0.0		AT1G75520.1 | Symbols: SRS5 | SHI-related sequence 5 | chr1:2835... 668 0.0		AT1G78860.1 | Symbols: | D-mannose binding lectin protein with ... 1411 0.0		AT5G16300.4 | Symbols: | Vps51/Vps67 family (components of vesi... 2422 0.0
AT3G48150.1 | Symbols: APC8, CDC23 | anaphase-promoting complex ... 1612 0.0		AT5G13205.1 | Symbols: | transposable element gene | chr5:42085... 1449 0.0		AT5G13205.1 | Symbols: | transposable element gene | chr5:42085... 1655 0.0		AT4G38010.1 | Symbols: | Pentatricopeptide repeat (PPR-like) su... 1247 0.0		AT1G75500.2 | Symbols: WAT1 | Walls Are Thin 1 | chr1:28337726-2... 553 e-153		AT1G12290.2 | Symbols: | Disease resistance protein (CC-NBS-LRR... 1364 0.0		AT5G16300.3 | Symbols: | Vps51/Vps67 family (components of vesi... 2422 0.0
AT3G48560.1 | Symbols: CSR1, ALS, AHAS, TZP5, IMR1 | chlorsulfur... 1588 0.0		AT1G11265.1 | Symbols: | transposable element gene | chr1:37812... 1437 0.0		AT1G48710.1 | Symbols: | transposable element gene | chr1:18013... 1653 0.0		AT2G21480.1 | Symbols: | Malectin/receptor-like protein kinase ... 1237 0.0		AT1G75500.1 | Symbols: WAT1 | Walls Are Thin 1 | chr1:28337785-2... 553 e-153		AT1G12290.1 | Symbols: | Disease resistance protein (CC-NBS-LRR... 1364 0.0		AT5G16300.2 | Symbols: | Vps51/Vps67 family (components of vesi... 2422 0.0
AT3G49240.1 | Symbols: emb1796 | Pentatricopeptide repeat (PPR) ... 1423 0.0		AT3G61330.1 | Symbols: | transposable element gene | chr3:22695... 1429 0.0		AT1G11265.1 | Symbols: | transposable element gene | chr1:37812... 1637 0.0		AT4G37770.1 | Symbols: ACS8 | 1-amino-cyclopropane-1-carboxylate... 1100 0.0		AT1G76350.1 | Symbols: | Plant regulator RWP-RK family protein ... 543 e-151		AT1G10270.1 | Symbols: GRP23 | glutamine-rich protein 23 | chr1:... 1330 0.0		AT5G16300.1 | Symbols: | Vps51/Vps67 family (components of vesi... 2422 0.0
AT3G48195.1 | Symbols: | Phox (PX) domain-containing protein | ... 1350 0.0		AT1G21945.1 | Symbols: | transposable element gene | chr1:77178... 1413 0.0		AT3G61330.1 | Symbols: | transposable element gene | chr3:22695... 1629 0.0		AT4G39950.1 | Symbols: CYP79B2 | cytochrome P450, family 79, sub... 1039 0.0		AT1G76250.1 | Symbols: | unknown protein; INVOLVED IN: biologic... 537 e-149		AT1G78850.1 | Symbols: | D-mannose binding lectin protein with ... 1306 0.0		AT5G14770.1 | Symbols: | Tetratricopeptide repeat (TPR)-like su... 1996 0.0
AT4G01400.3 | Symbols: | FUNCTIONS IN: molecular_function unkno... 1237 0.0		AT1G58140.1 | Symbols: | transposable element gene | chr1:21525... 1354 0.0		AT1G21945.1 | Symbols: | transposable element gene | chr1:77178... 1629 0.0		AT4G37590.1 | Symbols: NPY5 | Phototropic-responsive NPH3 family... 991 0.0		AT1G75410.2 | Symbols: BLH3 | BEL1-like homeodomain 3 | chr1:282... 486 e-133		AT1G12150.1 | Symbols: | Plant protein of unknown function (DUF... 1281 0.0		AT5G15490.1 | Symbols: | UDP-glucose 6-dehydrogenase family pro... 1598 0.0
AT4G06658.1 | Symbols: | transposable element gene | chr4:38523... 1205 0.0		AT3G32415.1 | Symbols: | transposable element gene | chr3:13369... 1352 0.0		AT3G32415.1 | Symbols: | transposable element gene | chr3:13369... 1562 0.0		AT4G37910.1 | Symbols: mtHsc70-1 | mitochondrial heat shock prot... 961 0.0		AT1G75410.1 | Symbols: BLH3 | BEL1-like homeodomain 3 | chr1:282... 486 e-133		AT1G12380.1 | Symbols: | unknown protein; BEST Arabidopsis thal... 1122 0.0		AT5G15300.1 | Symbols: | Pentatricopeptide repeat (PPR) superfa... 1283 0.0
AT3G49160.1 | Symbols: | pyruvate kinase family protein | chr3:... 1193 0.0		AT1G60160.1 | Symbols: | Potassium transporter family protein |... 1300 0.0		AT1G58140.1 | Symbols: | transposable element gene | chr1:21525... 1554 0.0		AT4G37640.1 | Symbols: ACA2 | calcium ATPase 2 | chr4:17682977-1... 914 0.0		AT1G42690.1 | Symbols: | transposable element gene | chr1:16043... 486 e-133		AT1G09930.1 | Symbols: ATOPT2, OPT2 | oligopeptide transporter 2... 1106 0.0		AT1G61350.1 | Symbols: | ARM repeat superfamily protein | chr1:... 1217 0.0
AT4G12730.1 | Symbols: FLA2 | FASCICLIN-like arabinogalactan 2 |... 1055 0.0		AT4G14940.1 | Symbols: ATAO1, AO1 | amine oxidase 1 | chr4:85418... 1223 0.0		AT1G03060.1 | Symbols: SPI | Beige/BEACH domain ;WD domain, G-be... 1342 0.0		AT4G39400.1 | Symbols: BRI1, CBB2, DWF2, BIN1, ATBRI1 | Leucine-... 868 0.0		AT1G75490.1 | Symbols: | Integrase-type DNA-binding superfamily... 484 e-133		AT1G10170.1 | Symbols: ATNFXL1, NFXL1 | NF-X-like 1 | chr1:33335... 1063 0.0		AT5G16910.1 | Symbols: ATCSLD2, CSLD2 | cellulose-synthase like ... 1201 0.0
AT3G49350.1 | Symbols: | Ypt/Rab-GAP domain of gyp1p superfamil... 1013 0.0		AT3G59720.1 | Symbols: | transposable element gene | chr3:22060... 1207 0.0		AT3G15130.1 | Symbols: | Tetratricopeptide repeat (TPR)-like su... 1314 0.0		AT4G39840.1 | Symbols: | unknown protein; FUNCTIONS IN: molecul... 839 0.0		AT5G32484.1 | Symbols: | transposable element gene | chr5:12116... 426 e-115		AT1G12040.1 | Symbols: LRX1 | leucine-rich repeat/extensin 1 | c... 1011 0.0		AT1G62260.1 | Symbols: MEF9 | mitochondrial editing factor 9 | c... 1066 0.0
AT3G47960.1 | Symbols: | Major facilitator superfamily protein ... 749 0.0		AT1G61580.1 | Symbols: RPL3B, ARP2 | R-protein L3 B | chr1:22720... 1025 0.0		AT4G04640.1 | Symbols: ATPC1 | ATPase, F1 complex, gamma subunit... 1300 0.0		AT4G39050.1 | Symbols: | Kinesin motor family protein | chr4:18... 839 0.0		AT5G01185.1 | Symbols: | transposable element gene | chr5:65275... 418 e-113		AT1G12700.1 | Symbols: | ATP binding;nucleic acid binding;helic... 940 0.0		AT5G16510.2 | Symbols: | Alpha-1,4-glucan-protein synthase fami... 1009 0.0
AT3G49210.1 | Symbols: | O-acyltransferase (WSD1-like) family p... 674 0.0		AT3G44900.1 | Symbols: ATCHX4, CHX4 | cation/H+ exchanger 4 | ch... 979 0.0		AT3G59720.1 | Symbols: | transposable element gene | chr3:22060... 1205 0.0		AT4G37400.1 | Symbols: CYP81F3 | cytochrome P450, family 81, sub... 831 0.0		AT1G76010.1 | Symbols: | Alba DNA/RNA-binding protein | chr1:28... 410 e-111		AT1G12300.1 | Symbols: | Tetratricopeptide repeat (TPR)-like su... 880 0.0		AT5G16510.1 | Symbols: | Alpha-1,4-glucan-protein synthase fami... 1009 0.0
AT2G26630.1 | Symbols: | transposable element gene | chr2:11327... 670 0.0		AT1G61870.1 | Symbols: PPR336 | pentatricopeptide repeat 336 | c... 965 0.0		AT4G04480.1 | Symbols: | unknown protein; LOCATED IN: chloropla... 1197 0.0		AT4G38070.1 | Symbols: | basic helix-loop-helix (bHLH) DNA-bind... 712 0.0		AT3G15310.1 | Symbols: | transposable element gene | chr3:51520... 408 e-110		AT1G11390.1 | Symbols: | Protein kinase superfamily protein | c... 852 0.0		AT5G15948.1 | Symbols: CPuORF10 | conserved peptide upstream ope... 1007 0.0
AT3G49220.1 | Symbols: | Plant invertase/pectin methylesterase ... 646 0.0		AT4G03810.1 | Symbols: | transposable element gene | chr4:17512... 963 0.0		AT3G14940.1 | Symbols: ATPPC3, PPC3 | phosphoenolpyruvate carbox... 1185 0.0		AT4G39850.2 | Symbols: PXA1 | peroxisomal ABC transporter 1 | ch... 650 0.0		AT1G75580.1 | Symbols: | SAUR-like auxin-responsive protein fam... 406 e-109		AT1G10050.1 | Symbols: | glycosyl hydrolase family 10 protein /... 846 0.0		AT5G15950.2 | Symbols: | Adenosylmethionine decarboxylase famil... 1007 0.0
AT3G48500.2 | Symbols: PDE312, PTAC10 | Nucleic acid-binding, OB... 630 e-176		AT3G44820.1 | Symbols: | Phototropic-responsive NPH3 family pro... 924 0.0		AT4G02680.1 | Symbols: EOL1 | ETO1-like 1 | chr4:1181049-1184930... 1138 0.0		AT4G39850.3 | Symbols: PXA1 | peroxisomal ABC transporter 1 | ch... 650 0.0		AT1G76610.1 | Symbols: | Protein of unknown function, DUF617 | ... 404 e-109		AT1G12680.1 | Symbols: PEPKR2 | phosphoenolpyruvate carboxylase-... 825 0.0		AT5G15950.1 | Symbols: | Adenosylmethionine decarboxylase famil... 1007 0.0
AT3G48500.1 | Symbols: PDE312, PTAC10 | Nucleic acid-binding, OB... 630 e-176		AT3G32340.1 | Symbols: | transposable element gene | chr3:13278... 924 0.0		AT4G05320.1 | Symbols: UBQ10 | polyubiquitin 10 | chr4:2718170-2... 1128 0.0		AT4G39850.1 | Symbols: PXA1, PED3, CTS, ACN2, AtABCD1 | peroxiso... 650 0.0		AT5G32621.1 | Symbols: | transposable element gene | chr5:12271... 398 e-107		AT1G12110.1 | Symbols: NRT1.1, CHL1-1, NRT1, B-1, ATNRT1, CHL1 |... 807 0.0		AT5G16000.1 | Symbols: NIK1 | NSP-interacting kinase 1 | chr5:52... 987 0.0
AT4G01400.1 | Symbols: | FUNCTIONS IN: molecular_function unkno... 624 e-175		AT4G14760.1 | Symbols: | kinase interacting (KIP1-like) family ... 904 0.0		AT4G12010.1 | Symbols: | Disease resistance protein (TIR-NBS-LR... 1088 0.0		AT4G37410.1 | Symbols: CYP81F4 | cytochrome P450, family 81, sub... 634 e-178		AT3G29510.1 | Symbols: | transposable element gene | chr3:11336... 394 e-106		AT1G12240.1 | Symbols: ATBETAFRUCT4, VAC-INV | Glycosyl hydrolas... 741 0.0		AT5G15580.1 | Symbols: LNG1 | longifolia1 | chr5:5068301-5072492... 969 0.0
AT3G47780.1 | Symbols: ATATH6, ATH6 | ABC2 homolog 6 | chr3:1762... 575 e-160		AT1G61620.1 | Symbols: | phosphoinositide binding | chr1:227375... 829 0.0		AT4G05320.4 | Symbols: UBQ10 | polyubiquitin 10 | chr4:2718212-2... 1021 0.0		AT4G37409.1 | Symbols: | unknown protein; FUNCTIONS IN: molecul... 615 e-172		AT1G76750.1 | Symbols: | Protein of unknown function (DUF1278) ... 381 e-102		AT1G09860.1 | Symbols: ATPUP16, PUP16 | purine permease 16 | chr... 737 0.0		AT5G16850.1 | Symbols: ATTERT, TERT | telomerase reverse transcr... 940 0.0
AT3G49110.1 | Symbols: PRX33, PRXCA, ATPRX33, ATPCA | peroxidase... 553 e-153		AT1G61520.3 | Symbols: LHCA3 | photosystem I light harvesting co... 807 0.0		AT4G05320.2 | Symbols: UBQ10 | polyubiquitin 10 | chr4:2718170-2... 1019 0.0		AT4G37980.2 | Symbols: ELI3-1, ELI3, ATCAD7, CAD7 | elicitor-act... 603 e-168				AT1G11260.1 | Symbols: STP1, ATSTP1 | sugar transporter 1 | chr1... 726 0.0		AT5G15980.1 | Symbols: | Pentatricopeptide repeat (PPR) superfa... 912 0.0
AT3G49120.1 | Symbols: ATPERX34, PERX34, PRXCB, ATPCB, PRX34 | p... 535 e-148		AT1G61520.2 | Symbols: LHCA3 | photosystem I light harvesting co... 807 0.0		AT4G05320.3 | Symbols: UBQ10 | polyubiquitin 10 | chr4:2718189-2... 1007 0.0		AT2G30070.1 | Symbols: ATKT1, ATKT1P, ATKUP1, KUP1, KT1 | potass... 603 e-168				AT1G11580.1 | Symbols: ATPMEPCRA, PMEPCRA | methylesterase PCR A... 702 0.0		AT5G14760.1 | Symbols: AO | L-aspartate oxidase | chr5:4768468-4... 902 0.0
AT3G48300.1 | Symbols: CYP71A23 | cytochrome P450, family 71, su... 535 e-148		AT1G61520.1 | Symbols: LHCA3 | photosystem I light harvesting co... 807 0.0		AT4G02890.3 | Symbols: UBQ14 | Ubiquitin family protein | chr4:1... 940 0.0		AT4G37980.1 | Symbols: ELI3-1, ELI3, ATCAD7, CAD7 | elicitor-act... 599 e-167				AT1G10900.1 | Symbols: | Phosphatidylinositol-4-phosphate 5-kin... 676 0.0		AT1G61370.1 | Symbols: | S-locus lectin protein kinase family p... 878 0.0
AT4G04313.1 | Symbols: | transposable element gene | chr4:21015... 529 e-146		AT4G14820.1 | Symbols: | Pentatricopeptide repeat (PPR) superfa... 793 0.0		AT4G02890.4 | Symbols: UBQ14 | Ubiquitin family protein | chr4:1... 924 0.0		AT4G39090.1 | Symbols: RD19, RD19A | Papain family cysteine prot... 589 e-164				AT1G11860.3 | Symbols: | Glycine cleavage T-protein family | ch... 656 0.0		AT5G15450.1 | Symbols: APG6, CLPB3, CLPB-P | casein lytic protei... 835 0.0
AT3G49400.2 | Symbols: | Transducin/WD40 repeat-like superfamil... 515 e-142		AT5G35210.2 | Symbols: | metalloendopeptidases;zinc ion binding... 787 0.0		AT4G03430.1 | Symbols: STA1, EMB2770 | pre-mRNA splicing factor-... 918 0.0		AT4G39140.5 | Symbols: | RING/U-box superfamily protein | chr4:... 577 e-160				AT1G11860.1 | Symbols: | Glycine cleavage T-protein family | ch... 656 0.0		AT1G61520.2 | Symbols: LHCA3 | photosystem I light harvesting co... 821 0.0
AT3G49400.1 | Symbols: | Transducin/WD40 repeat-like superfamil... 515 e-142		AT5G35210.1 | Symbols: | metalloendopeptidases;zinc ion binding... 787 0.0		AT4G04670.1 | Symbols: | Met-10+ like family protein / kelch re... 914 0.0		AT4G39140.4 | Symbols: | RING/U-box superfamily protein | chr4:... 577 e-160				AT1G11860.2 | Symbols: | Glycine cleavage T-protein family | ch... 654 0.0		AT1G61520.3 | Symbols: LHCA3 | photosystem I light harvesting co... 819 0.0
		AT1G60560.1 | Symbols: | SWIM zinc finger family protein | chr1... 783 0.0		AT4G12420.2 | Symbols: SKU5 | Cupredoxin superfamily protein | c... 878 0.0		AT4G39140.3 | Symbols: | RING/U-box superfamily protein | chr4:... 577 e-160				AT1G11250.1 | Symbols: SYP125, ATSYP125 | syntaxin of plants 125... 630 e-177		AT1G61520.1 | Symbols: LHCA3 | photosystem I light harvesting co... 819 0.0
		AT1G60170.1 | Symbols: emb1220 | pre-mRNA processing ribonucleop... 783 0.0		AT4G12420.1 | Symbols: SKU5 | Cupredoxin superfamily protein | c... 878 0.0		AT4G39140.2 | Symbols: | RING/U-box superfamily protein | chr4:... 577 e-160				AT1G12260.1 | Symbols: VND4, EMB2749, ANAC007, NAC007 | NAC 007 ... 624 e-175		AT5G16760.1 | Symbols: | Inositol 1,3,4-trisphosphate 5/6-kinas... 817 0.0
		AT1G60200.1 | Symbols: | splicing factor PWI domain-containing ... 771 0.0		AT3G14810.1 | Symbols: MSL5 | mechanosensitive channel of small ... 870 0.0		AT4G37990.1 | Symbols: ELI3-2, ELI3, ATCAD8, CAD-B2 | elicitor-a... 577 e-160				AT1G11050.1 | Symbols: | Protein kinase superfamily protein | c... 618 e-173		AT5G15110.1 | Symbols: | Pectate lyase family protein | chr5:48... 789 0.0
		AT4G07840.1 | Symbols: | transposable element gene | chr4:46525... 759 0.0		AT4G05320.5 | Symbols: UBQ10 | polyubiquitin 10 | chr4:2718170-2... 783 0.0		AT4G39140.1 | Symbols: | RING/U-box superfamily protein | chr4:... 577 e-160				AT1G12210.1 | Symbols: RFL1 | RPS5-like 1 | chr1:4140948-4143605... 613 e-171		AT2G05660.1 | Symbols: | transposable element gene | chr2:21081... 761 0.0
		AT1G61490.1 | Symbols: | S-locus lectin protein kinase family p... 749 0.0		AT4G03190.1 | Symbols: GRH1, ATGRH1, AFB1 | GRR1-like protein 1 ... 783 0.0		AT4G39838.1 | Symbols: | Potential natural antisense gene, locu... 559 e-155				AT1G12200.1 | Symbols: | Flavin-binding monooxygenase family pr... 607 e-169		AT1G62280.1 | Symbols: SLAH1 | SLAC1 homologue 1 | chr1:23007147... 753 0.0
		AT1G60420.1 | Symbols: | DC1 domain-containing protein | chr1:2... 698 0.0		AT1G53310.3 | Symbols: ATPPC1, PEPC1, ATPEPC1, PPC1 | phosphoeno... 714 0.0		AT4G37580.1 | Symbols: HLS1, COP3, UNS2 | Acyl-CoA N-acyltransfe... 543 e-150				AT1G11000.1 | Symbols: MLO4, ATMLO4 | Seven transmembrane MLO fa... 605 e-169		AT5G15340.1 | Symbols: | Pentatricopeptide repeat (PPR) superfa... 712 0.0
		AT1G61480.1 | Symbols: | S-locus lectin protein kinase family p... 698 0.0		AT1G53310.2 | Symbols: ATPPC1, PEPC1, ATPEPC1, PPC1 | phosphoeno... 714 0.0		AT4G36870.2 | Symbols: BLH2, SAW1 | BEL1-like homeodomain 2 | ch... 533 e-147				AT1G12620.1 | Symbols: | Pentatricopeptide repeat (PPR) superfa... 589 e-164		AT5G15250.2 | Symbols: FTSH6 | FTSH protease 6 | chr5:4950359-49... 710 0.0
		AT1G61610.1 | Symbols: | S-locus lectin protein kinase family p... 698 0.0		AT1G53310.1 | Symbols: ATPPC1, PEPC1, ATPEPC1, PPC1 | phosphoeno... 714 0.0		AT4G36870.1 | Symbols: BLH2, SAW1 | BEL1-like homeodomain 2 | ch... 533 e-147				AT1G10950.1 | Symbols: TMN1, AtTMN1 | transmembrane nine 1 | chr... 581 e-162		AT5G15250.1 | Symbols: FTSH6, ATFTSH6 | FTSH protease 6 | chr5:4... 700 0.0
		AT3G42471.1 | Symbols: | transposable element gene | chr3:14610... 696 0.0		AT4G05320.6 | Symbols: UBQ10 | polyubiquitin 10 | chr4:2718187-2... 682 0.0		AT4G39390.3 | Symbols: NST-K1 | nucleotide sugar transporter-KT ... 529 e-146				AT1G10970.1 | Symbols: ZIP4, ATZIP4 | zinc transporter 4 precurs... 563 e-156		AT5G15890.1 | Symbols: TBL21 | TRICHOME BIREFRINGENCE-LIKE 21 | ... 696 0.0
		ATMG00730.1 | Symbols: COX3 | cytochrome c oxidase subunit 3 | c... 682 0.0		AT4G02890.1 | Symbols: UBQ14 | Ubiquitin family protein | chr4:1... 650 0.0		AT4G39390.2 | Symbols: ATNST-KT1, NST-K1 | nucleotide sugar tran... 529 e-146				AT1G12775.1 | Symbols: | Pentatricopeptide repeat (PPR) superfa... 557 e-154		AT5G14860.1 | Symbols: | UDP-Glycosyltransferase superfamily pr... 692 0.0
		AT2G07687.1 | Symbols: | Cytochrome c oxidase, subunit III | ch... 682 0.0		AT4G12320.1 | Symbols: CYP706A6 | cytochrome P450, family 706, s... 650 0.0		AT4G39390.1 | Symbols: ATNST-KT1, NST-K1 | nucleotide sugar tran... 529 e-146				AT1G10640.1 | Symbols: | Pectin lyase-like superfamily protein ... 553 e-153		AT3G59720.1 | Symbols: | transposable element gene | chr3:22060... 690 0.0
		AT1G60560.2 | Symbols: | SWIM zinc finger family protein | chr1... 682 0.0		AT3G42245.1 | Symbols: | transposable element gene | chr3:14401... 634 e-177		AT4G39810.1 | Symbols: | Polynucleotidyl transferase, ribonucle... 521 e-144				AT1G11800.1 | Symbols: | endonuclease/exonuclease/phosphatase f... 531 e-147		AT1G58140.1 | Symbols: | transposable element gene | chr1:21525... 690 0.0
		AT3G32305.1 | Symbols: | transposable element gene | chr3:13253... 672 0.0		AT5G01185.1 | Symbols: | transposable element gene | chr5:65275... 632 e-177		AT4G39910.1 | Symbols: ATUBP3, UBP3 | ubiquitin-specific proteas... 519 e-143				AT1G09940.1 | Symbols: HEMA2 | Glutamyl-tRNA reductase family pr... 525 e-145		AT1G11265.1 | Symbols: | transposable element gene | chr1:37812... 690 0.0
		AT3G33011.1 | Symbols: | transposable element gene | chr3:13563... 668 0.0		AT4G02890.2 | Symbols: UBQ14 | Ubiquitin family protein | chr4:1... 626 e-175		AT3G44030.1 | Symbols: | pseudogene, similar to OSJNBb0043H09.1... 517 e-142				AT1G11020.1 | Symbols: | RING/FYVE/PHD zinc finger superfamily ... 504 e-138		AT5G13205.1 | Symbols: | transposable element gene | chr5:42085... 686 0.0
		AT1G61380.1 | Symbols: SD1-29 | S-domain-1 29 | chr1:22646072-22... 654 0.0		AT5G32484.1 | Symbols: | transposable element gene | chr5:12116... 624 e-174								AT3G61330.1 | Symbols: | transposable element gene | chr3:22695... 678 0.0
		AT1G59850.1 | Symbols: | ARM repeat superfamily protein | chr1:... 654 0.0		AT4G03260.2 | Symbols: | Outer arm dynein light chain 1 protein... 620 e-173								AT1G48710.1 | Symbols: | transposable element gene | chr1:18013... 678 0.0
		AT3G60610.1 | Symbols: | pseudogene, putative pre-mRNA processi... 652 0.0		AT4G03260.1 | Symbols: | Outer arm dynein light chain 1 protein... 620 e-173								AT1G21945.1 | Symbols: | transposable element gene | chr1:77178... 678 0.0
		AT1G61670.1 | Symbols: | Lung seven transmembrane receptor fami... 642 e-180		AT4G03340.1 | Symbols: | Core-2/I-branching beta-1,6-N-acetylgl... 603 e-168								AT1G62262.1 | Symbols: SLAH4 | SLAC1 homologue 4 | chr1:23000157... 676 0.0
		AT1G61500.1 | Symbols: | S-locus lectin protein kinase family p... 638 e-178		AT4G03460.1 | Symbols: | Ankyrin repeat family protein | chr4:1... 599 e-167								AT5G15240.1 | Symbols: | Transmembrane amino acid transporter f... 666 0.0
		AT1G61790.1 | Symbols: | Oligosaccharyltransferase complex/magn... 618 e-173		AT4G05050.3 | Symbols: UBQ11 | ubiquitin 11 | chr4:2588004-25891... 595 e-165								AT5G16880.2 | Symbols: | Target of Myb protein 1 | chr5:5548930... 658 0.0
		AT1G59910.1 | Symbols: | Actin-binding FH2 (formin homology 2) ... 615 e-171		AT4G05050.2 | Symbols: UBQ11 | ubiquitin 11 | chr4:2588004-25891... 595 e-165								AT5G16880.1 | Symbols: | Target of Myb protein 1 | chr5:5548914... 658 0.0
		AT1G60500.1 | Symbols: DRP4C | Dynamin related protein 4C | chr1... 607 e-169		AT4G05050.1 | Symbols: UBQ11 | ubiquitin 11 | chr4:2588004-25893... 595 e-165								AT5G16880.3 | Symbols: | Target of Myb protein 1 | chr5:5548990... 658 0.0
		AT1G61640.2 | Symbols: | Protein kinase superfamily protein | c... 595 e-165		AT4G11240.1 | Symbols: TOPP7 | Calcineurin-like metallo-phosphoe... 593 e-165								AT5G15570.1 | Symbols: | Bromodomain transcription factor | chr... 654 0.0
		AT1G61640.1 | Symbols: | Protein kinase superfamily protein | c... 595 e-165		AT5G20620.1 | Symbols: UBQ4 | ubiquitin 4 | chr5:6973071-6974946... 591 e-164								AT5G15130.1 | Symbols: WRKY72, ATWRKY72 | WRKY DNA-binding prote... 634 e-177
		AT1G61900.3 | Symbols: | unknown protein; BEST Arabidopsis thal... 581 e-161		AT5G25615.1 | Symbols: | transposable element gene | chr5:89291... 585 e-163								AT5G16930.1 | Symbols: | AAA-type ATPase family protein | chr5:... 630 e-176
		AT1G61900.2 | Symbols: | unknown protein; FUNCTIONS IN: molecul... 581 e-161		AT3G29510.1 | Symbols: | transposable element gene | chr3:11336... 585 e-163								AT5G16170.1 | Symbols: | Core-2/I-branching beta-1,6-N-acetylgl... 628 e-176
		AT1G61900.1 | Symbols: | unknown protein; FUNCTIONS IN: molecul... 581 e-161		AT4G02920.2 | Symbols: | unknown protein; BEST Arabidopsis thal... 575 e-160								AT5G15150.1 | Symbols: ATHB-3, HAT7, ATHB3, HB-3 | homeobox 3 | ... 622 e-174
		AT3G30747.1 | Symbols: | transposable element gene | chr3:12393... 579 e-161		AT4G02920.1 | Symbols: | unknown protein; BEST Arabidopsis thal... 575 e-160								AT1G61390.2 | Symbols: | S-locus lectin protein kinase family p... 620 e-173
		AT1G61390.1 | Symbols: | S-locus lectin protein kinase family p... 569 e-158		AT4G12310.1 | Symbols: CYP706A5 | cytochrome P450, family 706, s... 571 e-158								AT1G61390.1 | Symbols: | S-locus lectin protein kinase family p... 620 e-173
		AT1G61550.1 | Symbols: | S-locus lectin protein kinase family p... 569 e-158		AT2G13110.1 | Symbols: | transposable element gene | chr2:53960... 569 e-158								AT5G16240.1 | Symbols: | Plant stearoyl-acyl-carrier-protein de... 615 e-171
		AT3G42245.1 | Symbols: | transposable element gene | chr3:14401... 557 e-154		AT4G12030.1 | Symbols: BAT5, BASS5 | bile acid transporter 5 | c... 561 e-155								AT5G15650.1 | Symbols: RGP2, ATRGP2 | reversibly glycosylated po... 607 e-169
		AT1G61390.2 | Symbols: | S-locus lectin protein kinase family p... 557 e-154		AT4G04890.1 | Symbols: PDF2 | protodermal factor 2 | chr4:247648... 561 e-155								AT5G15630.1 | Symbols: COBL4, IRX6 | COBRA-like extracellular gl... 607 e-169
		AT1G61740.1 | Symbols: | Sulfite exporter TauE/SafE family prot... 557 e-154		AT4G12030.2 | Symbols: BAT5, BASS5 | bile acid transporter 5 | c... 537 e-148								AT5G28672.1 | Symbols: | transposable element gene | chr5:10700... 607 e-169
		AT1G59750.3 | Symbols: ARF1 | auxin response factor 1 | chr1:219... 553 e-153		AT4G04313.1 | Symbols: | transposable element gene | chr4:21015... 537 e-148								AT5G14880.1 | Symbols: | Potassium transporter family protein |... 603 e-168
		AT1G59750.1 | Symbols: ARF1 | auxin response factor 1 | chr1:219... 553 e-153		AT4G04500.1 | Symbols: CRK37 | cysteine-rich RLK (RECEPTOR-like ... 535 e-148								AT3G32415.1 | Symbols: | transposable element gene | chr3:13369... 603 e-168
		AT1G60190.1 | Symbols: | ARM repeat superfamily protein | chr1:... 547 e-151		AT4G12240.1 | Symbols: | zinc finger (C2H2 type) family protein... 523 e-144								AT5G16530.1 | Symbols: PIN5 | Auxin efflux carrier family protei... 601 e-167
		AT1G61210.2 | Symbols: | Transducin/WD40 repeat-like superfamil... 545 e-150		AT4G03290.1 | Symbols: | EF hand calcium-binding protein family... 521 e-143								AT5G16730.1 | Symbols: | Plant protein of unknown function (DUF... 591 e-164
		AT1G61210.1 | Symbols: | Transducin/WD40 repeat-like superfamil... 545 e-150		AT4G02520.1 | Symbols: ATGSTF2, ATPM24.1, ATPM24, GST2, GSTF2 | ... 519 e-143								AT1G61480.1 | Symbols: | S-locus lectin protein kinase family p... 589 e-164
		AT1G59900.1 | Symbols: AT-E1 ALPHA, E1 ALPHA | pyruvate dehydrog... 545 e-150		AT2G02930.1 | Symbols: ATGSTF3, GST16, GSTF3 | glutathione S-tra... 517 e-142								AT5G14870.1 | Symbols: CNGC18, ATCNGC18 | cyclic nucleotide-gate... 587 e-163
		AT1G59750.4 | Symbols: ARF1 | auxin response factor 1 | chr1:219... 543 e-150		AT4G12300.1 | Symbols: CYP706A4 | cytochrome P450, family 706, s... 511 e-140								AT2G03140.2 | Symbols: | alpha/beta-Hydrolases superfamily prot... 587 e-163
		AT1G59750.2 | Symbols: ARF1 | auxin response factor 1 | chr1:219... 543 e-150		AT4G11850.1 | Symbols: PLDGAMMA1, MEE54 | phospholipase D gamma ... 509 e-140								AT2G03140.1 | Symbols: | alpha/beta-Hydrolases superfamily prot... 587 e-163
		AT1G59820.1 | Symbols: ALA3 | aminophospholipid ATPase 3 | chr1:... 543 e-150		AT4G03480.1 | Symbols: | Ankyrin repeat family protein | chr4:1... 507 e-139								AT5G15900.1 | Symbols: TBL19 | TRICHOME BIREFRINGENCE-LIKE 19 | ... 583 e-162
		AT1G61667.1 | Symbols: | Protein of unknown function, DUF538 | ... 537 e-148		AT3G15570.1 | Symbols: | Phototropic-responsive NPH3 family pro... 502 e-137								AT5G16230.1 | Symbols: | Plant stearoyl-acyl-carrier-protein de... 577 e-160
		AT1G61690.1 | Symbols: | phosphoinositide binding | chr1:227826... 525 e-144										AT4G27110.1 | Symbols: COBL11 | COBRA-like protein 11 precursor ... 577 e-160
												AT5G15100.1 | Symbols: PIN8, ATPIN8 | Auxin efflux carrier famil... 573 e-159
												AT1G64070.1 | Symbols: RLM1 | Disease resistance protein (TIR-NB... 571 e-158
												AT1G63880.1 | Symbols: | Disease resistance protein (TIR-NBS-LR... 567 e-157
												AT5G15870.1 | Symbols: | glycosyl hydrolase family 81 protein |... 565 e-156
												AT1G61500.1 | Symbols: | S-locus lectin protein kinase family p... 565 e-156
												AT5G15410.1 | Symbols: DND1, ATCNGC2, CNGC2 | Cyclic nucleotide-... 555 e-153
												AT5G15410.2 | Symbols: DND1, ATCNGC2, CNGC2 | Cyclic nucleotide-... 555 e-153
												AT1G61380.1 | Symbols: SD1-29 | S-domain-1 29 | chr1:22646072-22... 545 e-151
												AT5G14890.1 | Symbols: | NHL domain-containing protein | chr5:4... 543 e-150
												AT3G02230.1 | Symbols: RGP1, ATRGP1 | reversibly glycosylated po... 543 e-150
												AT4G06504.1 | Symbols: | transposable element gene | chr4:31717... 539 e-149
												AT4G04313.1 | Symbols: | transposable element gene | chr4:21015... 537 e-148
												AT5G15830.1 | Symbols: AtbZIP3, bZIP3 | basic leucine-zipper 3 |... 529 e-146
												AT5G16080.1 | Symbols: AtCXE17, CXE17 | carboxyesterase 17 | chr... 523 e-144
												AT3G03050.1 | Symbols: CSLD3, KJK, ATCSLD3 | cellulose synthase-... 517 e-142
												AT1G61490.1 | Symbols: | S-locus lectin protein kinase family p... 517 e-142
												AT5G15700.2 | Symbols: | DNA/RNA polymerases superfamily protei... 513 e-141
												AT5G15700.1 | Symbols: | DNA/RNA polymerases superfamily protei... 513 e-141
												AT1G61850.2 | Symbols: | phospholipases;galactolipases | chr1:2... 505 e-139
												AT1G61850.1 | Symbols: | phospholipases;galactolipases | chr1:2... 505 e-139
